# Supplementary material for: Re-evaluating the phylogenetic position of the enigmatic early Cambrian deuterostome Yanjiahella
Source: Nat Commun. 2020 Mar 9;11:1286. doi: 10.1038/s41467-020-14920-x (PMC7063041; doi:10.1038/s41467-020-14920-x)
Supplement: Supplementary file 3 — Supplementary Data 1 [file 41467_2020_14920_MOESM3_ESM.zip]

Archive with 1 entries (1 files):
- Zamora_et_al.nex
