# Supplementary material for: Re-evaluating the phylogenetic position of the enigmatic early Cambrian deuterostome Yanjiahella
Source: Nat Commun. 2020 Mar 9;11:1286. doi: 10.1038/s41467-020-14920-x (PMC7063041; doi:10.1038/s41467-020-14920-x)
Supplement: Supplementary file 3 — Supplementary Data 1 [file 41467_2020_14920_MOESM3_ESM.zip › Zamora_et_al.nex]

[MATRICES]

[Matrix from Supplemental Information in Topper et al. (2019)]

#NEXUS

BEGIN DATA;
	DIMENSIONS  NTAX=21 NCHAR=42;
	FORMAT DATATYPE = STANDARD GAP = - MISSING = ? SYMBOLS = "  0 1 2 3 4 5 6 7 8 9";
MATRIX


Cephalochordates	01101?01100?0000?????0???????????2??????01
Harimaniids			1100110111101100?????0???????????2??????01
Enteropneusts		1100110111101100?????0???????????2??????01
Spartobranchus		1100110111101100?????0???????????2??????11
Oesia				1100110111101100?????0???????????2??????11
Rhabdopleurids		10000100?0110100?????0???????????0??????10
Cephalodiscids		1000010100110100?????0???????????0??????10
Yanjiahella			00001?0??00?011?00???1011???0??0?20001?0?1
Ctenocystoids		00001?01?00?001110???0??????1?0??20000?0?1
Cinctans			00100001?00?001110???0??????1?0??10000?0?1
Solutes				00100000?00?0?1101?0?11010000?0001000200?1
Helicoplacus		00200010?00?0011011110??????010?000000?0?1
Kinzercystis		00210010?00?0011010101100000000010100200?1
Gogia				00210010?00?001101?0011100000?0011100200?1
Akadocrinus			00210010?00?001101??011101100?001?100200?1
Macrocystella		00210010?00?001101?0011111110?1011001200?1
Ubaghsicystis		00210010?00?001101?0011101101?0111001200?1
Pleurocystites		00210010?00?011101?0011111111?0111010200?1
Aethocrinus			00210010?00?00110100011100200?1010001211?1
Stromatocystites	00210010?00?0011010100??????010?101000?0?1
Camptostroma		002100?0?00?0011011100??????010?101000?0?1
;
END;


[Matrix with Yanjiahella re-scored as lacking stereom, i.e., character 16 --> "?" --> 0]

[#NEXUS

BEGIN DATA;
	DIMENSIONS  NTAX=21 NCHAR=42;
	FORMAT DATATYPE = STANDARD GAP = - MISSING = ? SYMBOLS = "  0 1 2 3 4 5 6 7 8 9";
MATRIX


Cephalochordates	01101?01100?0000?????0???????????2??????01
Harimaniids			1100110111101100?????0???????????2??????01
Enteropneusts		1100110111101100?????0???????????2??????01
Spartobranchus		1100110111101100?????0???????????2??????11
Oesia				1100110111101100?????0???????????2??????11
Rhabdopleurids		10000100?0110100?????0???????????0??????10
Cephalodiscids		1000010100110100?????0???????????0??????10
Yanjiahella			00001?0??00?011000???1011???0??0?20001?0?1
Ctenocystoids		00001?01?00?001110???0??????1?0??20000?0?1
Cinctans			00100001?00?001110???0??????1?0??10000?0?1
Solutes				00100000?00?0?1101?0?11010000?0001000200?1
Helicoplacus		00200010?00?0011011110??????010?000000?0?1
Kinzercystis		00210010?00?0011010101100000000010100200?1
Gogia				00210010?00?001101?0011100000?0011100200?1
Akadocrinus			00210010?00?001101??011101100?001?100200?1
Macrocystella		00210010?00?001101?0011111110?1011001200?1
Ubaghsicystis		00210010?00?001101?0011101101?0111001200?1
Pleurocystites		00210010?00?011101?0011111111?0111010200?1
Aethocrinus			00210010?00?00110100011100200?1010001211?1
Stromatocystites	00210010?00?0011010100??????010?101000?0?1
Camptostroma		002100?0?00?0011011100??????010?101000?0?1
;
END;]


[ANALYSIS]

[PARSIMONY ANALYSIS]

[tree search]
begin paup;
	Set criterion=parsimony;
	outgroup Cephalochordates; 
	PSet collapse=minBrlen;
	Hsearch addSeq=random nreps=1000 swap=tbr; [standard tree search using RAS with TBR]
	ConTree;
	[get tree scores for all characters to compare with results in Topper et al. 2019]
	PScores / RI;
	[get tree scores only using parsimony-informative characters]
	exclude 9 21 23 30 36 39-40;
	PScores / RI;
	end;

[Quick bootstrap support]
[
begin paup;
	Set criterion=parsimony;
	outgroup Cephalochordates; 
	PSet collapse=minBrlen;
	Bootstrap nreps=1000 search=fast;
	end;
]


[BAYESIAN ANALYSIS]

begin mrbayes;
	lset rates=gamma coding=variable; [account for rate heterogeneity among characters with gamma distr.]
	ctype unordered:1-42;
	prset symdirihyperpr=fixed(infinity)
	brlenspr=unconstrained:GammaDir(1.0,0.100,1.0,1.0)
	shapepr=exponential(1.0);
	mcmcp ngen=5000000 samplefreq=5000 printfreq=10000 
	nchains=4 nruns=2 
	relburnin=yes burninfrac=.25;
	
	mcmc;
	sumt;
	sump;
	end;
